# Supplementary material for: Integration of Bioinformatics and Machine Learning Strategies Identifies Ferroptosis and Immune Infiltration Signatures in Peri-Implantitis
Source: Int J Mol Sci. 2025 May 1;26(9):4306. doi: 10.3390/ijms26094306 (PMC12072437; doi:10.3390/ijms26094306)
Supplement: Supplementary file 1 [file ijms-26-04306-s001.zip]

Archive with 2 entries (2 files):
- Supplemental Figure S1.pdf
- Supplementary Tables.pdf
